# Supplementary material for: Identification of 5-Methoxy-2-(Diformylmethylidene)-3,3-Dimethylindole as an Anti-Influenza A Virus Agent
Source: PLoS One. 2017 Jan 23;12(1):e0170352. doi: 10.1371/journal.pone.0170352 (PMC5256998; doi:10.1371/journal.pone.0170352)
Supplement: S4 Fig — (XLSX) [file pone.0170352.s004.xlsx]

## Sheet: mRNA
Set 1	mRNA
Well	Fluor	Target	Sample	Cq	dCq	ddCq	Rq	STDEV	Average				T-Test (p-value)
A01	SYBR	hL32	D 0_R	22.4401									Target	Sample	Rq of Set 1	Rq of Set 2	T-Test
A02	SYBR	hL32	526A 0_R	22.2806									eGFP	D 0_R	0.340624	0.34981	0.570258
A03	SYBR	hL32	D 1_R	22.4034										526A 0_R	0.212451	0.371054
A04	SYBR	hL32	526A 1_R	22.1412										D 1_R	1	1.03713	0.019551
A05	SYBR	hL32	D 2_R	22.2714										526A 1_R	0.598069	0.464901
A06	SYBR	hL32	526A 2_R	22.1388										D 2_R	2.7578	2.1582	0.144295
A07	SYBR	hL32	D 6_R	22.4356										526A 2_R	1.78919	1.71341
A08	SYBR	hL32	526A 6_R	22.1908										D 6_R	165.671	137.699	0.0200212
A09	SYBR	hL32	D 12_R	22.3851										526A 6_R	55.2378	52.4848
A10	SYBR	hL32	526A 12_R	22.27										D 12_R	621.428	564.678	0.00770209
A11	SYBR	hL32	D 24_R	22.9638										526A 12_R	272.5	264.762
A12	SYBR	hL32	526A 24_R	22.2176										D 24_R	1516.73	1402.91	0.00393328
								STDEV	Average					526A 24_R	460.4	506.568
B01	SYBR	eGFP	D 0_R	27.0597	4.61958	1.55375	0.340624	0.0064957	0.345217
B02	SYBR	eGFP	526A 0_R	27.5813	5.30062	2.2348	0.212451	0.112149	0.291752				Target	Sample	Rq of Set 1	Rq of Set 2	T-Test
B03	SYBR	eGFP	D 1_R	25.4692	3.06583	0	1	0.0262521	1.01856				M1	D 0_R	0.121634	0.136409	0.171997
B04	SYBR	eGFP	526A 1_R	25.9487	3.80744	0.741615	0.598069	0.0941643	0.531485					526A 0_R	0.0646785	0.104556
B05	SYBR	eGFP	D 2_R	23.8737	1.60231	-1.46352	2.7578	0.423983	2.458					D 1_R	1	0.9716	0.00280088
B06	SYBR	eGFP	526A 2_R	24.3653	2.22652	-0.839305	1.78919	0.0535821	1.7513					526A 1_R	0.616926	0.587814
B07	SYBR	eGFP	D 6_R	18.1292	-4.30635	-7.37218	165.671	19.7792	151.685					D 2_R	2.15504	2.26437	0.00808922
B08	SYBR	eGFP	526A 6_R	19.4691	-2.72176	-5.78758	55.2378	1.94666	53.8613					526A 2_R	1.30657	1.41456
B09	SYBR	eGFP	D 12_R	16.1715	-6.21362	-9.27944	621.428	40.1281	593.053					D 6_R	306.805	315.895	0.00219166
B10	SYBR	eGFP	526A 12_R	17.2458	-5.02429	-8.09011	272.5	5.47189	268.631					526A 6_R	84.2707	102.576
B11	SYBR	eGFP	D 24_R	15.4629	-7.50092	-10.5667	1516.73	80.482	1459.82					D 12_R	1068.39	906.629	0.0219341
B12	SYBR	eGFP	526A 24_R	16.4367	-5.78092	-8.84674	460.4	32.6463	483.484					526A 12_R	353.485	430.846
								STDEV	Average					D 24_R	981.533	989.116	6.42434e-05
C01	SYBR	M1	D 0_R	30.7402	8.30008	3.03938	0.121634	0.0104475	0.129022					526A 24_R	298.27	306.17
C02	SYBR	M1	526A 0_R	31.4919	9.21127	3.95057	0.0646785	0.0281976	0.0846172
C03	SYBR	M1	D 1_R	27.6641	5.2607	0	1	0.0200819	0.9858				Target	Sample	Rq of Set 1	Rq of Set 2	T-Test
C04	SYBR	M1	526A 1_R	28.0988	5.95753	0.69683	0.616926	0.0205852	0.60237				NS1	D 0_R	0.050543	0.0493749	0.693321
C05	SYBR	M1	D 2_R	26.4243	4.15299	-1.10771	2.15504	0.0773109	2.2097					526A 0_R	0.0266595	0.058665
C06	SYBR	M1	526A 2_R	27.0137	4.87492	-0.385781	1.30657	0.0763637	1.36056					D 1_R	1	0.860506	0.022719
C07	SYBR	M1	D 6_R	19.4351	-3.00048	-8.26118	306.805	6.42793	311.35					526A 1_R	0.4791	0.469734
C08	SYBR	M1	526A 6_R	21.0546	-1.13626	-6.39696	84.2707	12.9438	93.4233					D 2_R	3.43725	3.53446	0.00299277
C09	SYBR	M1	D 12_R	17.5846	-4.80052	-10.0612	1068.39	114.381	987.509					526A 2_R	1.92049	2.05305
C10	SYBR	M1	526A 12_R	19.0652	-3.2048	-8.46551	353.485	54.7022	392.165					D 6_R	497.372	503.041	0.0191025
C11	SYBR	M1	D 24_R	18.2856	-4.67819	-9.93889	981.533	5.36244	985.324					526A 6_R	149.102	235.299
C12	SYBR	M1	526A 24_R	19.2578	-2.95977	-8.22047	298.27	5.58624	302.22					D 12_R	1000.38	951.931	0.00179024
								STDEV	Average					526A 12_R	373.438	354.965
D01	SYBR	NS1	D 0_R	32.388	9.94784	4.30634	0.050543	0.000825974	0.049959					D 24_R	455.87	421.434	0.00649104
D02	SYBR	NS1	526A 0_R	33.1513	10.8707	5.22921	0.0266595	0.0226313	0.0426622					526A 24_R	209.862	192.81
D03	SYBR	NS1	D 1_R	28.0449	5.6415	0	1	0.0986373	0.930253
D04	SYBR	NS1	526A 1_R	28.8443	6.7031	1.0616	0.4791	0.00662284	0.474417				Target	Sample	Rq of Set 1	Rq of Set 2	T-Test
D05	SYBR	NS1	D 2_R	26.1316	3.86025	-1.78125	3.43725	0.0687437	3.48586				PR8-NP	D 0_R	0.0150357	0.0153363	0.657621
D06	SYBR	NS1	526A 2_R	26.8388	4.70003	-0.941476	1.92049	0.0937335	1.98677					526A 0_R	0.00865315	0.0172737
D07	SYBR	NS1	D 6_R	19.1189	-3.31668	-8.95818	497.372	4.00849	500.207					D 1_R	1	0.779267	0.204424
D08	SYBR	NS1	526A 6_R	20.6122	-1.57865	-7.22015	149.102	60.9503	192.2					526A 1_R	0.709798	0.638961
D09	SYBR	NS1	D 12_R	18.0602	-4.32484	-9.96634	1000.38	34.2613	976.157					D 2_R	4.153	3.49225	0.0733759
D10	SYBR	NS1	526A 12_R	19.3668	-2.90322	-8.54472	373.438	13.0622	364.201					526A 2_R	2.64979	2.68856
D11	SYBR	NS1	D 24_R	19.7728	-3.19098	-8.83248	455.87	24.3502	438.652					D 6_R	732.679	681.628	0.00393417
D12	SYBR	NS1	526A 24_R	20.1458	-2.0718	-7.7133	209.862	12.0577	201.336					526A 6_R	293.463	300.864
								STDEV	Average					D 12_R	1245.32	1188.57	0.00269137
E01	SYBR	PR8-NP	D 0_R	29.7131	7.273	6.05546	0.0150357	0.000212538	0.015186					526A 12_R	664.617	670.931
E02	SYBR	PR8-NP	526A 0_R	30.3507	8.0701	6.85256	0.00865315	0.00609562	0.0129634					D 24_R	1003.58	912.418	0.00501655
E03	SYBR	PR8-NP	D 1_R	23.6209	1.21754	0	1	0.156082	0.889634					526A 24_R	295.976	313.712
E04	SYBR	PR8-NP	526A 1_R	23.8533	1.71206	0.494519	0.709798	0.0500896	0.67438
E05	SYBR	PR8-NP	D 2_R	21.4347	-0.836616	-2.05415	4.153	0.46722	3.82262
E06	SYBR	PR8-NP	526A 2_R	21.9505	-0.188343	-1.40588	2.64979	0.0274142	2.66918
E07	SYBR	PR8-NP	D 6_R	14.1361	-8.2995	-9.51704	732.679	36.098	707.153
E08	SYBR	PR8-NP	526A 6_R	15.2113	-6.9795	-8.19704	293.463	5.2327	297.164
E09	SYBR	PR8-NP	D 12_R	13.3203	-9.06476	-10.2823	1245.32	40.125	1216.94
E10	SYBR	PR8-NP	526A 12_R	14.1112	-8.15884	-9.37638	664.617	4.4642	667.774
E11	SYBR	PR8-NP	D 24_R	14.2104	-8.75341	-9.97094	1003.58	64.4623	958
E12	SYBR	PR8-NP	526A 24_R	15.2258	-6.9918	-8.20933	295.976	12.5413	304.844
Set 2	mRNA
Well	Fluor	Target	Sample	Cq	dCq	ddCq	Rq
A01	SYBR	hL32	D 0_R	22.457
A02	SYBR	hL32	526A 0_R	22.2324
A03	SYBR	hL32	D 1_R	22.1921
A04	SYBR	hL32	526A 1_R	22.141
A05	SYBR	hL32	D 2_R	22.3273
A06	SYBR	hL32	526A 2_R	22.0326
A07	SYBR	hL32	D 6_R	22.3057
A08	SYBR	hL32	526A 6_R	22.2351
A09	SYBR	hL32	D 12_R	22.326
A10	SYBR	hL32	526A 12_R	22.0936
A11	SYBR	hL32	D 24_R	22.6972
A12	SYBR	hL32	526A 24_R	22.2179
B01	SYBR	eGFP	D 0_R	27.0381	4.58118	1.51536	0.34981
B02	SYBR	eGFP	526A 0_R	26.7286	4.49613	1.4303	0.371054
B03	SYBR	eGFP	D 1_R	25.2054	3.01324	-0.0525913	1.03713
B04	SYBR	eGFP	526A 1_R	26.3118	4.17083	1.105	0.464901
B05	SYBR	eGFP	D 2_R	24.2833	1.956	-1.10983	2.1582
B06	SYBR	eGFP	526A 2_R	24.3215	2.28895	-0.776872	1.71341
B07	SYBR	eGFP	D 6_R	18.2662	-4.03955	-7.10537	137.699
B08	SYBR	eGFP	526A 6_R	19.587	-2.648	-5.71383	52.4848
B09	SYBR	eGFP	D 12_R	16.2505	-6.07546	-9.14128	564.678
B10	SYBR	eGFP	526A 12_R	17.1109	-4.98273	-8.04855	264.762
B11	SYBR	eGFP	D 24_R	15.3088	-7.38838	-10.4542	1402.91
B12	SYBR	eGFP	526A 24_R	16.2992	-5.91879	-8.98461	506.568
C01	SYBR	M1	D 0_R	30.5916	8.13469	2.87399	0.136409
C02	SYBR	M1	526A 0_R	30.7508	8.51835	3.25765	0.104556
C03	SYBR	M1	D 1_R	27.4944	5.30227	0.0415658	0.9716
C04	SYBR	M1	526A 1_R	28.1683	6.02727	0.766567	0.587814
C05	SYBR	M1	D 2_R	26.4089	4.08159	-1.17911	2.26437
C06	SYBR	M1	526A 2_R	26.7929	4.76035	-0.500355	1.41456
C07	SYBR	M1	D 6_R	19.2631	-3.0426	-8.3033	315.895
C08	SYBR	M1	526A 6_R	20.8152	-1.41985	-6.68055	102.576
C09	SYBR	M1	D 12_R	17.7623	-4.56367	-9.82437	906.629
C10	SYBR	M1	526A 12_R	18.6033	-3.49033	-8.75103	430.846
C11	SYBR	M1	D 24_R	18.0079	-4.68929	-9.95	989.116
C12	SYBR	M1	526A 24_R	19.2205	-2.99749	-8.25819	306.17
D01	SYBR	NS1	D 0_R	32.4385	9.98158	4.34008	0.0493749
D02	SYBR	NS1	526A 0_R	31.9653	9.73286	4.09136	0.058665
D03	SYBR	NS1	D 1_R	28.0504	5.85824	0.216743	0.860506
D04	SYBR	NS1	526A 1_R	28.8726	6.73158	1.09008	0.469734
D05	SYBR	NS1	D 2_R	26.1473	3.82001	-1.82149	3.53446
D06	SYBR	NS1	526A 2_R	26.6363	4.60373	-1.03777	2.05305
D07	SYBR	NS1	D 6_R	18.9727	-3.33303	-8.97453	503.041
D08	SYBR	NS1	526A 6_R	19.9982	-2.23685	-7.87835	235.299
D09	SYBR	NS1	D 12_R	18.0728	-4.25321	-9.89471	951.931
D10	SYBR	NS1	526A 12_R	19.2636	-2.83003	-8.47153	354.965
D11	SYBR	NS1	D 24_R	19.6195	-3.07766	-8.71916	421.434
D12	SYBR	NS1	526A 24_R	20.2684	-1.94953	-7.59103	192.81
E01	SYBR	PR8-NP	D 0_R	29.7014	7.24444	6.02691	0.0153363
E02	SYBR	PR8-NP	526A 0_R	29.3053	7.07282	5.85528	0.0172737
E03	SYBR	PR8-NP	D 1_R	23.7695	1.57735	0.35981	0.779267
E04	SYBR	PR8-NP	526A 1_R	24.0048	1.86374	0.6462	0.638961
E05	SYBR	PR8-NP	D 2_R	21.7407	-0.586619	-1.80416	3.49225
E06	SYBR	PR8-NP	526A 2_R	21.8233	-0.209298	-1.42684	2.68856
E07	SYBR	PR8-NP	D 6_R	14.1104	-8.1953	-9.41284	681.628
E08	SYBR	PR8-NP	526A 6_R	15.2196	-7.01543	-8.23297	300.864
E09	SYBR	PR8-NP	D 12_R	13.3285	-8.99748	-10.215	1188.57
E10	SYBR	PR8-NP	526A 12_R	13.9211	-8.17248	-9.39002	670.931
E11	SYBR	PR8-NP	D 24_R	14.0811	-8.61601	-9.83355	912.418
E12	SYBR	PR8-NP	526A 24_R	15.1422	-7.07576	-8.2933	313.712
Label:
D 0_R = DMSO-treated, 0 hour IAV-infection, reverse (positive-strand mRNA)
D 1_R = DMSO-treated, 1 hour IAV-infection, reverse (positive-strand mRNA)
D 2_R = DMSO-treated, 2 hours IAV-infection, reverse (positive-strand mRNA)
D 6_R = DMSO-treated, 6 hours IAV-infection, reverse (positive-strand mRNA)
D 12_R = DMSO-treated, 12 hours IAV-infection, reverse (positive-strand mRNA)
D 24_R = DMSO-treated, 24 hours IAV-infection, reverse (positive-strand mRNA)
526A 0_R = 526A-treated, 0 hour IAV-infection, reverse (positive-strand mRNA)
526A 1_R = 526A-treated, 1 hour IAV-infection, reverse (positive-strand mRNA)
526A 2_R = 526A-treated, 2 hours IAV-infection, reverse (positive-strand mRNA)
526A 6_R = 526A-treated, 6 hours IAV-infection, reverse (positive-strand mRNA)
526A 12_R = 526A-treated, 12 hours IAV-infection, reverse (positive-strand mRNA)
526A 24_R = 526A-treated, 24 hours IAV-infection, reverse (positive-strand mRNA)

## Sheet: vRNA
Set 1	vRNA
Well	Fluor	Target	Sample	Cq	dCq	ddCq	Rq	STDEV	Average				T-Test (p-value)
A01	SYBR	hL32	D 0_F	22.498									Target	Sample	Rq of Set 1	Rq of Set 2	T-Test
A02	SYBR	hL32	526A 0_F	22.1976									eGPF	D 0_F	0.0642957	0.0362202	0.554198
A03	SYBR	hL32	D 1_F	22.3683										526A 0_F	0.0287143	0.0478652
A04	SYBR	hL32	526A 1_F	22.0848										D 1_F	1	0.888282	0.083337
A05	SYBR	hL32	D 2_F	22.2345										526A 1_F	0.756701	0.767514
A06	SYBR	hL32	526A 2_F	21.9582										D 2_F	1.37312	1.32679	0.00674272
A07	SYBR	hL32	D 6_F	22.3017										526A 2_F	1.06768	1.05754
A08	SYBR	hL32	526A 6_F	22.1592										D 6_F	19.5395	19.5687	0.00704628
A09	SYBR	hL32	D 12_F	22.3645										526A 6_F	7.79374	9.62394
A10	SYBR	hL32	526A 12_F	22.2258										D 12_F	194.793	185.531	0.00152669
A11	SYBR	hL32	D 24_F	22.9334										526A 12_F	70.2212	68.3061
A12	SYBR	hL32	526A 24_F	22.1252										D 24_F	733.055	668.385	0.00432282
								STDEV	Average					526A 24_F	204.489	211.23
B01	SYBR	eGFP	D 0_F	27.8486	5.35062	3.95913	0.0642957	0.0198524	0.050258
B02	SYBR	eGFP	526A 0_F	28.7112	6.51358	5.12209	0.0287143	0.0135418	0.0382897				Target	Sample	Rq of Set 1	Rq of Set 2	T-Test
B03	SYBR	eGFP	D 1_F	23.7598	1.39149	0	1	0.0789966	0.944141				M1	D 0_F	0.277025	0.183245	0.199209
B04	SYBR	eGFP	526A 1_F	23.8785	1.79369	0.402204	0.756701	0.00764584	0.762108					526A 0_F	0.117634	0.153075
B05	SYBR	eGFP	D 2_F	23.1685	0.934032	-0.457456	1.37312	0.0327613	1.34995					D 1_F	1	0.822648	0.0934781
B06	SYBR	eGFP	526A 2_F	23.2552	1.297	-0.0944849	1.06768	0.00717578	1.06261					526A 1_F	0.657029	0.592641
B07	SYBR	eGFP	D 6_F	19.4049	-2.89683	-4.28832	19.5395	0.0206589	19.5541					D 2_F	1.09533	0.879029	0.308938
B08	SYBR	eGFP	526A 6_F	20.5884	-1.57083	-2.96232	7.79374	1.29414	8.70884					526A 2_F	0.882927	0.743391
B09	SYBR	eGFP	D 12_F	16.1502	-6.21431	-7.6058	194.793	6.54966	190.162					D 6_F	18.5499	20.3487	0.00627999
B10	SYBR	eGFP	526A 12_F	17.4835	-4.74235	-6.13383	70.2212	1.35419	69.2636					526A 6_F	7.10677	7.75952
B11	SYBR	eGFP	D 24_F	14.8071	-8.12629	-9.51778	733.055	45.7286	700.72					D 12_F	101.98	104.24	0.000305825
B12	SYBR	eGFP	526A 24_F	15.8408	-6.28439	-7.67588	204.489	4.76636	207.859					526A 12_F	37.0599	37.502
								STDEV	Average					D 24_F	333.568	299.666	0.00571838
C01	SYBR	M1	D 0_F	25.9213	3.42332	1.85191	0.277025	0.0663124	0.230135					526A 24_F	92.8348	86.6653
C02	SYBR	M1	526A 0_F	26.8566	4.65903	3.08762	0.117634	0.0250602	0.135355
C03	SYBR	M1	D 1_F	23.9397	1.57141	0	1	0.125406	0.911324				Target	Sample	Rq of Set 1	Rq of Set 2	T-Test
C04	SYBR	M1	526A 1_F	24.2622	2.17738	0.605972	0.657029	0.0455288	0.624835				NS1	D 0_F	0.000716392	0.00049976	0.211528
C05	SYBR	M1	D 2_F	23.6745	1.44004	-0.131364	1.09533	0.152947	0.987179					526A 0_F	0.000834803	0.0012817
C06	SYBR	M1	526A 2_F	23.7092	1.75104	0.179635	0.882927	0.0986665	0.813159					D 1_F	1	0.95077	0.0806097
C07	SYBR	M1	D 6_F	19.6598	-2.64193	-4.21334	18.5499	1.27189	19.4493					526A 1_F	0.798299	0.868648
C08	SYBR	M1	526A 6_F	20.9015	-1.25779	-2.82919	7.10677	0.461566	7.43314					D 2_F	1.29652	1.19334	0.0737678
C09	SYBR	M1	D 12_F	17.2637	-5.10073	-6.67214	101.98	1.59815	103.11					526A 2_F	1.06378	1.06732
C10	SYBR	M1	526A 12_F	18.5855	-3.64038	-5.21179	37.0599	0.312566	37.2809					D 6_F	17.0133	19.0405	0.0167136
C11	SYBR	M1	D 24_F	16.123	-6.81043	-8.38184	333.568	23.9727	316.617					526A 6_F	9.33008	10.1164
C12	SYBR	M1	526A 24_F	17.16	-4.96519	-6.53659	92.8348	4.36249	89.75					D 12_F	80.5405	86.1927	0.00366721
								STDEV	Average					526A 12_F	36.1946	34.8454
D01	SYBR	NS1	D 0_F	34.2044	11.7063	10.447	0.000716392	0.000153182	0.000608076					D 24_F	207.342	181.407	0.0113197
D02	SYBR	NS1	526A 0_F	33.6833	11.4857	10.2263	0.000834803	0.000316	0.00105825					526A 24_F	70.8167	61.6767
D03	SYBR	NS1	D 1_F	23.6277	1.25939	0	1	0.0348112	0.975385
D04	SYBR	NS1	526A 1_F	23.6692	1.58438	0.324998	0.798299	0.0497436	0.833473				Target	Sample	Rq of Set 1	Rq of Set 2	T-Test
D05	SYBR	NS1	D 2_F	23.1192	0.884739	-0.374647	1.29652	0.0729604	1.24493				PR8-NP	D 0_F	0.00871639	0.00496254	0.445809
D06	SYBR	NS1	526A 2_F	23.1284	1.17019	-0.0891953	1.06378	0.00250814	1.06555					526A 0_F	0.00480262	0.00530973
D07	SYBR	NS1	D 6_F	19.4725	-2.82921	-4.08859	17.0133	1.43347	18.0269					D 1_F	1	0.937083	0.0602552
D08	SYBR	NS1	526A 6_F	20.1967	-1.9625	-3.22189	9.33008	0.555983	9.72322					526A 1_F	0.839229	0.791976
D09	SYBR	NS1	D 12_F	17.2922	-5.07226	-6.33164	80.5405	3.99666	83.3666					D 2_F	1.47776	1.2959	0.169621
D10	SYBR	NS1	526A 12_F	18.3075	-3.91832	-5.1777	36.1946	0.95402	35.52					526A 2_F	1.17502	1.20879
D11	SYBR	NS1	D 24_F	16.4969	-6.43648	-7.69587	207.342	18.3386	194.375					D 6_F	33.2725	33.8876	0.00338549
D12	SYBR	NS1	526A 24_F	17.2386	-4.88663	-6.14602	70.8167	6.46296	66.2467					526A 6_F	17.202	18.9057
								STDEV	Average					D 12_F	114.625	108.283	0.00280603
E01	SYBR	PR8-NP	D 0_F	28.924	6.42601	6.84205	0.00871639	0.00265438	0.00683947					526A 12_F	51.7692	51.6454
E02	SYBR	PR8-NP	526A 0_F	29.4835	7.28592	7.70196	0.00480262	0.000358583	0.00505618					D 24_F	344.261	326.494	0.00138031
E03	SYBR	PR8-NP	D 1_F	21.9523	-0.416045	0	1	0.0444888	0.968542					526A 24_F	89.5912	84.5445
E04	SYBR	PR8-NP	526A 1_F	21.9216	-0.163182	0.252863	0.839229	0.0334131	0.815603
E05	SYBR	PR8-NP	D 2_F	21.255	-0.979455	-0.56341	1.47776	0.128596	1.38683
E06	SYBR	PR8-NP	526A 2_F	21.3094	-0.648729	-0.232684	1.17502	0.0238831	1.19191
E07	SYBR	PR8-NP	D 6_F	16.8294	-5.4723	-5.05626	33.2725	0.434939	33.5801
E08	SYBR	PR8-NP	526A 6_F	17.6387	-4.52055	-4.1045	17.202	1.20474	18.0538
E09	SYBR	PR8-NP	D 12_F	15.1076	-7.25683	-6.84078	114.625	4.48447	111.454
E10	SYBR	PR8-NP	526A 12_F	16.1158	-6.11007	-5.69402	51.7692	0.087569	51.7073
E11	SYBR	PR8-NP	D 24_F	14.09	-8.8434	-8.42736	344.261	12.5631	335.377
E12	SYBR	PR8-NP	526A 24_F	15.2239	-6.90133	-6.48529	89.5912	3.56857	87.0679
Set 2	vRNA
Well	Fluor	Target	Sample	Cq	dCq	ddCq	Rq
A01	SYBR	hL32	D 0_F	22.4764
A02	SYBR	hL32	526A 0_F	22.319
A03	SYBR	hL32	D 1_F	22.3849
A04	SYBR	hL32	526A 1_F	22.1342
A05	SYBR	hL32	D 2_F	22.3798
A06	SYBR	hL32	526A 2_F	22.1586
A07	SYBR	hL32	D 6_F	22.4152
A08	SYBR	hL32	526A 6_F	22.413
A09	SYBR	hL32	D 12_F	22.3228
A10	SYBR	hL32	526A 12_F	22.3382
A11	SYBR	hL32	D 24_F	22.8809
A12	SYBR	hL32	526A 24_F	22.1176
B01	SYBR	eGFP	D 0_F	28.655	6.17855	4.78706	0.0362202
B02	SYBR	eGFP	526A 0_F	28.0954	5.77637	4.38488	0.0478652
B03	SYBR	eGFP	D 1_F	23.9473	1.5624	0.17091	0.888282
B04	SYBR	eGFP	526A 1_F	23.9074	1.77322	0.381735	0.767514
B05	SYBR	eGFP	D 2_F	23.3633	0.983551	-0.407936	1.32679
B06	SYBR	eGFP	526A 2_F	23.4694	1.31078	-0.0807069	1.05754
B07	SYBR	eGFP	D 6_F	19.5162	-2.89899	-4.29047	19.5687
B08	SYBR	eGFP	526A 6_F	20.5379	-1.87514	-3.26663	9.62394
B09	SYBR	eGFP	D 12_F	16.1788	-6.14403	-7.53551	185.531
B10	SYBR	eGFP	526A 12_F	17.6357	-4.70245	-6.09394	68.3061
B11	SYBR	eGFP	D 24_F	14.8879	-7.99305	-9.38453	668.385
B12	SYBR	eGFP	526A 24_F	15.7865	-6.33118	-7.72267	211.23
C01	SYBR	M1	D 0_F	26.496	4.01956	2.44816	0.183245
C02	SYBR	M1	526A 0_F	26.5981	4.2791	2.70769	0.153075
C03	SYBR	M1	D 1_F	24.2379	1.85306	0.281652	0.822648
C04	SYBR	M1	526A 1_F	24.4604	2.32618	0.754769	0.592641
C05	SYBR	M1	D 2_F	24.1372	1.75743	0.186018	0.879029
C06	SYBR	M1	526A 2_F	24.1578	1.99921	0.427807	0.743391
C07	SYBR	M1	D 6_F	19.6397	-2.77545	-4.34686	20.3487
C08	SYBR	M1	526A 6_F	21.0285	-1.38456	-2.95597	7.75952
C09	SYBR	M1	D 12_F	17.1905	-5.13236	-6.70377	104.24
C10	SYBR	M1	526A 12_F	18.6807	-3.65749	-5.22889	37.502
C11	SYBR	M1	D 24_F	16.2251	-6.6558	-8.22721	299.666
C12	SYBR	M1	526A 24_F	17.2517	-4.86597	-6.43738	86.6653
D01	SYBR	NS1	D 0_F	34.7023	12.2259	10.9665	0.00049976
D02	SYBR	NS1	526A 0_F	33.1861	10.8671	9.60773	0.0012817
D03	SYBR	NS1	D 1_F	23.7171	1.33222	0.0728324	0.95077
D04	SYBR	NS1	526A 1_F	23.5967	1.46254	0.203157	0.868648
D05	SYBR	NS1	D 2_F	23.3841	1.00438	-0.255005	1.19334
D06	SYBR	NS1	526A 2_F	23.324	1.16539	-0.0939978	1.06732
D07	SYBR	NS1	D 6_F	19.4235	-2.99162	-4.251	19.0405
D08	SYBR	NS1	526A 6_F	20.3338	-2.07923	-3.33862	10.1164
D09	SYBR	NS1	D 12_F	17.1527	-5.17011	-6.42949	86.1927
D10	SYBR	NS1	526A 12_F	18.4747	-3.86351	-5.1229	34.8454
D11	SYBR	NS1	D 24_F	16.6372	-6.2437	-7.50309	181.407
D12	SYBR	NS1	526A 24_F	17.4304	-4.68727	-5.94665	61.6767
E01	SYBR	PR8-NP	D 0_F	29.7151	7.23866	7.65471	0.00496254
E02	SYBR	PR8-NP	526A 0_F	29.4601	7.1411	7.55715	0.00530973
E03	SYBR	PR8-NP	D 1_F	22.0626	-0.322294	0.0937507	0.937083
E04	SYBR	PR8-NP	526A 1_F	22.0546	-0.0795733	0.336472	0.791976
E05	SYBR	PR8-NP	D 2_F	21.5898	-0.789995	-0.37395	1.2959
E06	SYBR	PR8-NP	526A 2_F	21.469	-0.689615	-0.27357	1.20879
E07	SYBR	PR8-NP	D 6_F	16.9164	-5.49873	-5.08269	33.8876
E08	SYBR	PR8-NP	526A 6_F	17.7563	-4.6568	-4.24075	18.9057
E09	SYBR	PR8-NP	D 12_F	15.1481	-7.17471	-6.75867	108.283
E10	SYBR	PR8-NP	526A 12_F	16.2315	-6.10661	-5.69057	51.6454
E11	SYBR	PR8-NP	D 24_F	14.114	-8.76696	-8.35091	326.494
E12	SYBR	PR8-NP	526A 24_F	15.3	-6.81768	-6.40164	84.5445
Label:
D 0_F = DMSO-treated, 0 hour IAV-infection, forward (negative-strand vRNA)
D 1_F = DMSO-treated, 1 hour IAV-infection, forward (negative-strand vRNA)
D 2_F = DMSO-treated, 2 hours IAV-infection, forward (negative-strand vRNA)
D 6_F = DMSO-treated, 6 hours IAV-infection, forward (negative-strand vRNA)
D 12_F = DMSO-treated, 12 hours IAV-infection, forward (negative-strand vRNA)
D 24_F = DMSO-treated, 24 hours IAV-infection, forward (negative-strand vRNA)
526A 0_F = 526A-treated, 0 hour IAV-infection, forward (negative-strand vRNA)
526A 1_F = 526A-treated, 1 hour IAV-infection, forward (negative-strand vRNA)
526A 2_F = 526A-treated, 2 hours IAV-infection, forward (negative-strand vRNA)
526A 6_F = 526A-treated, 6 hours IAV-infection, forward (negative-strand vRNA)
526A 12_F = 526A-treated, 12 hours IAV-infection, forward (negative-strand vRNA)
526A 24_F = 526A-treated, 24 hours IAV-infection, forward (negative-strand vRNA)
