# Supplementary material for: Identification of 5-Methoxy-2-(Diformylmethylidene)-3,3-Dimethylindole as an Anti-Influenza A Virus Agent
Source: PLoS One. 2017 Jan 23;12(1):e0170352. doi: 10.1371/journal.pone.0170352 (PMC5256998; doi:10.1371/journal.pone.0170352)
Supplement: S8 Fig — (XLSX) [file pone.0170352.s008.xlsx]

## Sheet: Sheet1
Set 1	Primary Infection
	Sample	Live cells	Percentage of GFP+ (Hi & Low)	Average	STDEV			T-Test (p-value)
	D -	104723	0.00668	0.00589	0.00111723			Sample	Percentage of Set 1	Percentage of Set 2	T-Test
	D + IAV	51714	69.2	69.05	0.212132			D + IAV	69.2	68.9
	526A -	87897	0.47228	0.25774	0.303405			526A + IAV	45.06	56.53	0.0861876
	526A + IAV	55826	45.06	50.795	8.11051
Set 2	Primary Infection
	Sample	Live cells	Percentage of GFP+ (Hi & Low)
	D -	96545	0.0051
	D + IAV	55590	68.9
	526A -	69400	0.0432
	526A + IAV	53328	56.53
Set 1	Secondary Infection
	Sample	Live cells	Percentage of GFP+ (Hi & Low)	Number of cells with GFP +	IP	Average IP	STDEV		T-Test (p-value)
	NT	142851	0.0063	899.961	4499.81	6813.95	3272.7		Sample	Number cells with GFP+ of Set 1	Number cells with GFP+ of Set 2	T-Test
	D	130712	27.5	3594580	17972900	17675845	420099		D + IAV	3594580	3475758
	526A	146527	1.14	167041	835204	767903	95178.2		526A + IAV	167041	140120	0.000324354
Set 2	Secondary Infection
	Sample	Live cells	Percentage of GFP+ (Hi & Low)	Number of cells with GFP +	IP
	NT	152135	0.012	1825.62	9128.1
	D	133683	26	3475758	17378790
	526A	138733	1.01	140120	700602
Label:
NT = Non-treated sample
D = DMSO-treated
526A = 526A-treated sample
