# Supplementary material for: Identification of 5-Methoxy-2-(Diformylmethylidene)-3,3-Dimethylindole as an Anti-Influenza A Virus Agent
Source: PLoS One. 2017 Jan 23;12(1):e0170352. doi: 10.1371/journal.pone.0170352 (PMC5256998; doi:10.1371/journal.pone.0170352)
Supplement: S9 Fig — (XLSX) [file pone.0170352.s009.xlsx]

## Sheet: Sheet1
Set 1	Expression of Interferon Stimulating Genes and Cytokines
Well	Fluor	Target	Sample	Cq	dCq	ddCq	Rq	STDEV	Average				T-Test (p-value)
A01	SYBR	hL32	DMSO 0	24.2476									Target	Sample	Rq of Set 1	Rq of Set 2	T-Test
A05	SYBR	hL32	DMSO 12	23.7461									hIL6	DMSO 12	1	0.806981
A03	SYBR	hL32	526A 0	23.0935										526A 12	0.0387816	0.0247814	0.0120987
A07	SYBR	hL32	526A 12	23.3075
								STDEV	Average				Target	Sample	Rq of Set 1	Rq of Set 2	T-Test
F01	SYBR	hIL6	DMSO 0	ND									hIFIT2	DMSO 12	968.337	926.254
F05	SYBR	hIL6	DMSO 12	28.0133	4.26711	0	1	0.136485	0.903491					526A 12	17.1652	17.1146	0.000511331
F03	SYBR	hIL6	526A 0	ND
F07	SYBR	hIL6	526A 12	32.2631	8.95559	4.68848	0.0387816	0.00989964	0.0317815				Target	Sample	Rq of Set 1	Rq of Set 2	T-Test
								STDEV	Average				hIP10	DMSO 12	1	0.662471
G01	SYBR	hIFIT2	DMSO 0	27.6734	3.42581	0	1	0.761484	1.53845					526A 12	0.0090479	0.00403442	0.0394259
G05	SYBR	hIFIT2	DMSO 12	17.2526	-6.49355	-9.91937	968.337	29.7569	947.296
G03	SYBR	hIFIT2	526A 0	26.2376	3.14408	-0.281737	1.21566	0.0572073	1.17521				Target	Sample	Rq of Set 1	Rq of Set 2	T-Test
G07	SYBR	hIFIT2	526A 12	22.6319	-0.675604	-4.10142	17.1652	0.0357836	17.1399				hIFNb	DMSO 12	13.3774	10.4379
								STDEV	Average					526A 12	0.333069	0.360024	0.0157813
H01	SYBR	hIP10	DMSO 0	ND
H05	SYBR	hIP10	DMSO 12	25.3588	1.61267	0	1	0.238669	0.831235
H03	SYBR	hIP10	526A 0	ND
H07	SYBR	hIP10	526A 12	31.7083	8.40087	6.7882	0.0090479	0.00354507	0.00654116
								STDEV	Average
A10	SYBR	hIFNb	DMSO 0	28.4077	4.16006	0	1	0.350942	0.751847
E10	SYBR	hIFNb	DMSO 12	24.1645	0.418336	-3.74172	13.3774	2.07852	11.9076
C10	SYBR	hIFNb	526A 0	28.6175	5.52396	1.36391	0.388529	0.0935744	0.322362
G10	SYBR	hIFNb	526A 12	29.0536	5.74617	1.58611	0.333069	0.0190607	0.346546
Set 2	Expression of Interferon Stimulating Genes and Cytokines
Well	Fluor	Target	Sample	Cq	dCq	ddCq	Rq
A02	SYBR	hL32	DMSO 0	23.7933
A06	SYBR	hL32	DMSO 12	23.8029
A04	SYBR	hL32	526A 0	23.0401
A08	SYBR	hL32	526A 12	23.7065
F02	SYBR	hIL6	DMSO 0	34.3875	10.5942	6.32713	0.012455
F06	SYBR	hIL6	DMSO 12	28.3794	4.5765	0.309393	0.806981
F04	SYBR	hIL6	526A 0	35.0309	11.9908	7.72364	0.00473099
F08	SYBR	hIL6	526A 12	33.3082	9.60171	5.3346	0.0247814
G02	SYBR	hIFIT2	DMSO 0	26.1646	2.37138	-1.05443	2.0769
G06	SYBR	hIFIT2	DMSO 12	17.3734	-6.42945	-9.85526	926.254
G04	SYBR	hIFIT2	526A 0	26.2836	3.24343	-0.18238	1.13475
G08	SYBR	hIFIT2	526A 12	23.0352	-0.671344	-4.09716	17.1146
H02	SYBR	hIP10	DMSO 0	ND
H06	SYBR	hIP10	DMSO 12	26.0096	2.20674	0.594072	0.662471
H04	SYBR	hIP10	526A 0	ND
H08	SYBR	hIP10	526A 12	33.2726	9.56609	7.95342	0.00403442
B10	SYBR	hIFNb	DMSO 0	28.9427	5.14944	0.989382	0.503693
F10	SYBR	hIFNb	DMSO 12	24.5792	0.7763	-3.38376	10.4379
D10	SYBR	hIFNb	526A 0	29.1649	6.12474	1.96469	0.256195
H10	SYBR	hIFNb	526A 12	29.3404	5.63389	1.47383	0.360024
Label:
DMSO 0 = DMSO-treated, non-IAV infected
DMSO 12 = DMSO-treated, 12 hours IAV infection
526A 0 = 526A-treated, non-IAV infected
526A 12 = 526A-treated, 12 hours IAV infection
