# Supplementary material for: Identification of 5-Methoxy-2-(Diformylmethylidene)-3,3-Dimethylindole as an Anti-Influenza A Virus Agent
Source: PLoS One. 2017 Jan 23;12(1):e0170352. doi: 10.1371/journal.pone.0170352 (PMC5256998; doi:10.1371/journal.pone.0170352)
Supplement: S11 Fig — (XLSX) [file pone.0170352.s011.xlsx]

## Sheet: Poly IC
Set 1	RIG-I Pathway Test (poly I:C)
Well	Fluor	Target	Sample	Cq	dCq	ddCq	Rq	STDEV	Average				T-Test (p-value)
A01	SYBR	hL32	DMSO -ve	24.5891									Target	Sample	Rq of Set 1	Rq of Set 2	T-Test
A02	SYBR	hL32	DMSO + X	25.5762									hIFNb	DMSO + X	267.834	424.028
A04	SYBR	hL32	526A -ve	24.6017										526A + X	177.698	239.443	0.243538
A05	SYBR	hL32	526A + X	24.6597
								STDEV	Average				Target	Sample	Rq of Set 1	Rq of Set 2	T-Test
B01	SYBR	hIFNb	DMSO -ve	32.3237	7.73466	0	1	1.26766	1.89637				hIFIT2	DMSO + X	190.965	276.055
B02	SYBR	hIFNb	DMSO + X	25.2456	-0.330539	-8.0652	267.834	110.446	345.931					526A + X	68.0665	66.3212	0.0596657
B04	SYBR	hIFNb	526A -ve	30.7099	6.10821	-1.62645	3.08751	2.03544	1.64824
B05	SYBR	hIFNb	526A + X	24.9211	0.26137	-7.47329	177.698	43.6597	208.571				Target	Sample	Rq of Set 1	Rq of Set 2	T-Test
								STDEV	Average				hIL6	DMSO + X	244.887	338.791
C01	SYBR	hIFIT2	DMSO -ve	26.2733	1.68424	0	1	0.041225	1.02915					526A + X	85.3984	73.2464	0.046215
C02	SYBR	hIFIT2	DMSO + X	19.6833	-5.89292	-7.57717	190.965	60.1675	233.51
C04	SYBR	hIFIT2	526A -ve	27.1652	2.56348	0.879236	0.543655	0.141961	0.443273				Target	Sample	Rq of Set 1	Rq of Set 2	T-Test
C05	SYBR	hIFIT2	526A + X	20.2551	-4.40463	-6.08887	68.0665	1.23415	67.1939				TNF	DMSO + X	56.2825	73.0843
								STDEV	Average					526A + X	46.6698	45.307	0.156805
D01	SYBR	hIL6	DMSO -ve	35.5644	10.9754	0	1	0.832911	1.58896
D02	SYBR	hIL6	DMSO + X	28.6156	3.03938	-7.93597	244.887	66.3997	291.839
D04	SYBR	hIL6	526A -ve	37.7368	13.135	2.15967	0.223807	0.121981	0.137553
D05	SYBR	hIL6	526A + X	29.2189	4.55922	-6.41614	85.3984	8.59277	79.3224
								STDEV	Average
E01	SYBR	hTNFa	DMSO -ve	38.0222	13.4331	0	1		1
E02	SYBR	hTNFa	DMSO + X	33.1947	7.61851	-5.81462	56.2825	11.8806	64.6834
E04	SYBR	hTNFa	526A -ve	35.4039	10.8021	-2.63098	6.19449		6.19449
E05	SYBR	hTNFa	526A + X	32.5484	7.88871	-5.54442	46.6698	0.963659	45.9884
Set 2	RIG-I Pathway Test (poly I:C)
Well	Fluor	Target	Sample	Cq	dCq	ddCq	Rq
A07	SYBR	hL32	DMSO -ve	24.9429
A08	SYBR	hL32	DMSO + X	25.8344
A10	SYBR	hL32	526A -ve	24.5354
A11	SYBR	hL32	526A + X	24.5773
B07	SYBR	hIFNb	DMSO -ve	31.1958	6.25297	-1.48168	2.79274
B08	SYBR	hIFNb	DMSO + X	24.841	-0.99336	-8.72802	424.028
B10	SYBR	hIFNb	526A -ve	34.5287	9.99335	2.2587	0.208961
B11	SYBR	hIFNb	526A + X	24.4084	-0.168878	-7.90354	239.443
C07	SYBR	hIFIT2	DMSO -ve	26.5454	1.60249	-0.08175	1.0583
C08	SYBR	hIFIT2	DMSO + X	19.4098	-6.42457	-8.10881	276.055
C10	SYBR	hIFIT2	526A -ve	27.7638	3.22842	1.54418	0.342892
C11	SYBR	hIFIT2	526A + X	20.2101	-4.36716	-6.0514	66.3212
D07	SYBR	hIL6	DMSO -ve	34.7953	9.85241	-1.12295	2.17791
D08	SYBR	hIL6	DMSO + X	28.4055	2.57111	-8.40425	338.791
D10	SYBR	hIL6	526A -ve	39.7956	15.2603	4.28489	0.0513002
D11	SYBR	hIL6	526A + X	29.3579	4.78067	-6.19469	73.2464
E07	SYBR	hTNFa	DMSO -ve
E08	SYBR	hTNFa	DMSO + X	33.076	7.24164	-6.19149	73.0843
E10	SYBR	hTNFa	526A -ve
E11	SYBR	hTNFa	526A + X	32.5087	7.93147	-5.50166	45.307
Label:
DMSO -ve = DMSO-treated, no X-tremeGENE transfection of Poly I:C
DMSO + X = DMSO-treated, with X-tremeGENE transfection of Poly I:C
526A -ve = 526A-treated, no X-tremeGENE transfection of Poly I:C
526A + X = 526A-treated, with X-tremeGENE transfection of Poly I:C

## Sheet: Cy3
Set 1	Transfection Efficiency Test (Cy3)
	Sample	Live cells	Cell stained with Cy3	Percentage of cell stained with Cy3	Average	STDEV		T-Test (p-value)
	DMSO no Cy3	47559	5	0.0105133	0.00784869	0.00376827		Target	Sample	Percentage of Set 1	Percentage of Set 2	T-Test
	526A no Cy3	51082	63	0.123331	0.093403	0.0423247		Cy3	DMSO with Cy3	44.5997	52.0358
	DMSO with Cy3	52895	23591	44.5997	48.3178	5.25815			526A with Cy3	59.4861	50.5513	0.368133
	526A with Cy3	49072	29191	59.4861	55.0187	6.31782
Set 2	Transfection Efficiency Test (Cy3)
	Sample	Live cells	Cell stained with Cy3	Percentage of cell stained with Cy3
	DMSO no Cy3	57869	3	0.00518412
	526A no Cy3	51989	33	0.063475
	DMSO with Cy3	57937	30148	52.0358
	526A with Cy3	49971	25261	50.5513
